# Supplementary material for: High ploidy large cytoplasmic megakaryocytes are hematopoietic stem cells regulators and essential for platelet production
Source: Nat Commun. 2023 Apr 13;14:2099. doi: 10.1038/s41467-023-37780-7 (PMC10102126; doi:10.1038/s41467-023-37780-7)
Supplement: Supplementary file 3 — Source Data [file 41467_2023_37780_MOESM3_ESM.xlsx]

## Sheet: Figure 1a
Figure 1a	% LCM in high ploidy megakaryocytes (MK), murine bone marrow (BM)
8N	22.222	8.14	11.25	23.077
16N	50.676	40.639	35.484	47.809
32N	31.25	26.549	20.354	36.697
Frequency of MK-LCM WT/WT MK sub-populations in total BM (presented in legend, Fig 1a shows gating strategy)
% 8N LCM	% 8N SCM	% 16N LCM	% 16N SCM	% 32N LCM	% 32N SCM
0.00123495	0.0102164	0.00920598	0.0126863	0.00392938	0.00550113
0.000603202	0.0089274	0.00735907	0.00965124	0.00229217	0.00494626
0.00106263	0.00371919	0.00885522	0.00861908	0.00147587	0.00324691
0.000506552	0.0057168	0.00644045	0.00940739	0.00217094	0.00600626
0.000762959	0.0060189	0.00746005	0.0135637	0.00194978	0.00762959
0.00108188	0.00360626	0.00618216	0.00674885	0.00206072	0.00355474
0.00081746	0.00192687	0.0105686	0.00858333	0.00099263	0.00326984
0.000237807	0.00154574	0.007372	0.0089772	0.00035671	0.00332929
0.000665646	0.00139181	0.0091375	0.00871391	0.000665646	0.00338874
0.000276025	0.00138013	0.00793573	0.00800474	0.00227721	0.00683163

## Sheet: Figure 1b
Figure 1b	% LCM in high ploidy MK, human BM
8N	30.23	31.092	35.109
16N	43.98	50.121	51.986
32N	40.74	35.625	32.514

## Sheet: Figure 1e
Figure 1e	FSC-A of high ploidy murine MK (x10^4)
32N LCM	3.8542	3.118	4.4206	4.1481	3.88707	3.51228	4.38682	3.75474	3.75013	4.02032
16N LCM	1.9083	1.9278	2.0052	1.8793	1.95463	2.10875	1.83564	1.82157	2.08887	1.77143
32N SCM	2.2653	2.3078	2.1536	2.1826	2.52301	2.10794	2.30006	1.97829	2.07495	2.3797
16N SCM	1.3199	1.2749	1.4754	1.3484	1.46483	1.31902	1.37224	1.26251	1.4309	1.2784

## Sheet: Figure 1f
Figure 1f	SSC-A of high ploidy murine MK (x10^4)
32N LCM	15.1177	12.0698	16.0476	14.3937	15.8398	12.8727	13.6489	15.2674	13.651	15.1633
16N LCM	8.0816	7.43	8.5312	7.7102	7.81008	8.06461	7.64062	8.23769	8.30495	7.57155
32N SCM	3.9432	3.9403	4.4907	4.0069	4.3578	3.92077	3.93757	4.16496	3.52932	4.66123
16N SCM	2.555	2.5347	2.5954	2.6423	2.74498	2.49412	2.37377	2.71453	2.35686	2.80684

## Sheet: Figure 1g
Figure 1g	Cell volumes of murine BM MK (x10^5 um^3)
32N LCM	109949	84174.3	84023.3	36677.8	70233.5	91152.4	75443.1	108144	142246	89926.1	92474.2	68761.9	109340	69109.8	79552.1	59686.4	68257.4	66246.4	46740.5	61802.3	85123.2	50858
16N LCM	39284.6	32900.4	41343.8	40539.6	31286.8	31684.5	64888.5	36097.9	27968.8	44105.9	36576.6	40758.4	28680.1	40995.9	33586.7	47506.7	47420.3	28214.7	45249	37686.7	32459.6	43703.7	48939.9	38691.2	49591.1	21047.4	31776.9	46106.8	47060.9	27824.1	30529.6	51325.3	37402.6	30273.1	53793.4	42680.3	25871.1
32N SCM	10337.1	12148	18299.8	11052.7	10221.8	10823.2	11591.5	14701.6	12728.5	12818.4	11844.5	14643.2	11947.4	11726.8	12205.9	11908	15221	11850.5	12750.2	8954.81	12020.2	16287.8	10926	5815.72	13782.6	16699.5	10796.8	12515.5	11669.6	8916.3	14610.8	11923.1	9407.29	11612.5	11540.5	15527.6	10665.2	13481.7	12008	13189.4	14952.4	12759.5	11432.9
16N SCM	4669.78	5017.44	5012.9	5147.36	3112.62	5961.76	4870.64	3930.72	3580.45	6394.74	6050.93	3475.5	3413.43	7468.58	8278.12	4469.59	6264.76	5597.77	6634.91	3853.56	5326.94	5287.62	5443.12	5028.79	5630.76	4261.59	4834.72	5652	6820.11	6230.58	5614.25	6407.05	4220.81	5313.05	6306.36	7998.12	4504.58	4705.28	4530.88	5944.94

## Sheet: Figure 1h
Figure 1h	Cell volumes of human BM MK (x10^5 um^3)
32N LCM	1.11834e+06	1.25792e+06	1.04788e+06	498597	425233	448814	1.0993e+06	621970	611137	650045	982752	961425	679993
16N LCM	509677	594230	442851	465986	658604	515958	496212	395901	405009	299407	192234	244129	91098.8	187108	301725	313304	146999	247434	429750	321643	431057	212214
32N SCM	504689	402494	607346	364013	604833	634605	376125	581098	214194	291627	311658	301654	252026	493580	205238	489844	359887	306933	193421	237079	249526
16N SCM	181568	169475	170219	311728	190103	107223	112916	108264	83252.2	122669	120384	83454.9	138938	91923.2	68452.5	110388

## Sheet: Figure 1j
Figure 1j	# MK per hind limb (x10^4)
MK-LCM WT/WT	2.09627	1.54721	1.64052	1.78306	2.43723	1.53369	1.25141	0.973104	1.16185	1.37958
MK-LCM Δ/Δ	2.09926	2.01552	1.94109	1.89177	1.91247	0.639928	1.48093	0.591371	0.725395

## Sheet: Figure 1k
Figure 1k	MK ploidy as a % of total MK
MK-LCM WT/WT	8N	26.2211	27.7193	17.1974	19.1964	17.3913	19.869	8.06452	8.5	6.12245	10.307
MK-LCM WT/WT	16N	50.1285	49.4737	62.845	48.8839	53.913	54.8035	73.9247	73.75	58.9286	71.9298
MK-LCM WT/WT	32N	21.5938	21.0526	16.9851	25.2232	24.5652	23.7991	16.6667	16.75	33.6735	16.0088
MK-LCM WT/WT	64N	2.05655	1.75439	2.9724	6.69643	4.13044	1.52838	1.34409	1	1.27551	1.75439
MK-LCM Δ/Δ	8N	40.0366	31.5534	30.2452	30.3852	41.1079	40.8759	33.7778	22.4335	24.0803	34.2466
MK-LCM Δ/Δ	16N	30.5302	34.7087	41.1444	40.2283	36.8805	34.6194	41.3333	48.6692	49.8328	47.9452
MK-LCM Δ/Δ	32N	29.4333	33.7379	28.6104	29.3866	22.0117	24.5047	24.8889	28.8973	26.087	17.8082
MK-LCM Δ/Δ	64N	0	0	0	0	0	0	0	0	0	0

## Sheet: Fig 1l
Frequency of MK-LCM Δ/Δ MK sub-populations in total BM (presented in legend, Fig 1l shows gating strategy)
% 8N LCM	% 8N SCM	% 16N LCM	% 16N SCM	% 32N LCM	% 32N SCM
0.000605963	0.0141391	0.000269317	0.0109747	6.73292e-05	0.0107727
0.000184605	0.0118147	0.000276907	0.0129223	0	0.01283
9.97938e-05	0.0109773	0.000848247	0.0142206	0.000149691	0.0103287
0.000394929	0.013625	0.000724036	0.0178376	0.00046075	0.0130985
0.000276025	0.0152918	0.000276025	0.0136909	0.00033123	0.00800474
0.00018154	0.00441747	0.00018154	0.00544619	0	0.00338874
0.000379004	0.00600992	0.00108287	0.0127779	0.000108287	0.00812152
4.88353e-05	0.0034673	0.000146506	0.00712995	4.88353e-05	0.00376032
5.52051e-05	0.0054653	5.52051e-05	0.00767351	0	0.00287066

## Sheet: Figure 1m
Figure 1m	% LCM in total MK
MK-LCM WT/WT	33.6761	29.8246	42.2505	28.5714	26.5217	40.1747	46.9298	36.0215	43.25	38.7755
MK-LCM Δ/Δ	2.55941	1.21359	2.99728	3.42368	2.33236	2.50261	2.66667	5.51331	1.67224	0.684932

[truncated: 100 more sheets: Figure 1n, Figure 1o, Figure 2b, Figure 2c, Figure 2e, Figure 2f, Figure 2g, Figure 2h, Figure 2i, Figure 2j, Figure 2k, Figure 2l, Figure 2m, Figure 2n, Figure 2o, Figure 2p, Figure 2q, Figure 2r, Figure 2s, Figure 3a …]
